# Supplementary material for: Conformational proofreading of distant 40S ribosomal subunit maturation events by a long-range communication mechanism
Source: Nat Commun. 2019 Jun 21;10:2754. doi: 10.1038/s41467-019-10678-z (PMC6588571; doi:10.1038/s41467-019-10678-z)
Supplement: Supplementary file 4 — Source Data [file 41467_2019_10678_MOESM4_ESM.xlsx]

## Sheet: Figure 4A
Figure 4a	the red boxes indicate the regions that were cropped out to generate the final Figures
	marker bands (PageRuler Prestained Protein ladder, Thermo) are indicated
					Membrane was probed at the same time with anti-CBP, anti-Rps3 and Rpl35.
					Only the Tsr1-CBP and the Rps3 bands are shown in the final Figure.
					* Tsr1-CBP degradation product, which occurs when cells are grown in SD-medium (which was necessary to select for the plasmids containing the different LTV1-alleles)
					anti-Ltv1 antibody
					anti-Hrr25-antibody

## Sheet: Figure 4B
Figure 4b	the red boxes indicate the regions that were cropped out to generate the final Figures
	marker bands (PageRuler Prestained Protein ladder, Thermo) are indicated
					Membrane was probed at the same time with anti-CBP, anti-Rps3 and Rpl35.
					Only the Tsr1-CBP and the Rps3 bands are shown in the final Figure.
					anti-Ltv1 antibody
					anti-Hrr25-antibody

## Sheet: Figure 4C
Figure 4c	the red boxes indicate the regions that were cropped out to generate the final Figures
	marker bands (PageRuler Prestained Protein ladder, Thermo) are indicated
					Membrane was probed at the same time with anti-CBP, anti-Rps3 and Rpl35.
					Only the Tsr1-CBP and the Rps3 bands are shown in the final Figure.
					anti-Ltv1 antibody
					anti-Hrr25-antibody

## Sheet: Figure 4D
Figure 4d	Raw data from quantifications of signals used for mean calculations
	Bio#1 and Bio#2 are biological replicates; for each of them, two technical replicates were performed for all mutants (i.e. Bio#1-1 and Bio#1-2)
			Bio#1-1	Bio#1-2	Bio#2-1	Bio#2-2
	Tsr1-TAP	Time	Pi release (a.u.)					Tsr1-TAP	Time	Mean Pi release (a.u.)	Std. deviation
	WT (RIO2)	0	1.95857		1.37389			WT (RIO2)	0	1.66623	0.292341
		30	65.664		66.3357				30	65.9998	0.335865
		60	100		98.9614				60	99.4807	0.519306
	rio2.D253A	0	4.82	5.0206	0	0		rio2.D253A	0	2.46015	2.46117
		30	20.6898	18.8485	21.0465	25.6019			30	21.5467	2.48541
		60	18.1065	15.2839	34.7536	39.9103			60	27.0136	10.5256
	WT (RPS20)	0	0		0			WT (RPS20)	0	0	0
		30	63.7506		60.3604				30	62.0555	1.69511
		60	100		100				60	100	0
	rps20Δ loop	0	3.35502	2.66664	0	0		rps20Δ loop	0	1.50542	1.52496
		30	27.462	22.9267	31.4363	49.794			30	32.9047	10.2053
		60	50.0535	48.009	50.0493	66.0423			60	53.5385	7.26703
	rps20.D113/E115>K	0	2.33761	3.24317	0	0		rps20.D113/E115>K	0	1.39519	1.43146
		30	62.7739	61.3863	60.9223	62.2177			30	61.825	0.717985
		60	95.1292	96.0769	83.6696	96.8857			60	92.9404	5.38846
